# Supplementary material for: On the Prevalence and Roles of Proteins Undergoing Liquid–Liquid Phase Separation in the Biogenesis of PML-Bodies
Source: Biomolecules. 2023 Dec 18;13(12):1805. doi: 10.3390/biom13121805 (PMC10741438; doi:10.3390/biom13121805)
Supplement: Supplementary file 1 [file biomolecules-13-01805-s001.zip]

Archive with 2 entries (1 files):
- biomolecules-2734311-supplementary/
- biomolecules-2734311-supplementary/Table S1.xlsx
